# Supplementary material for: ShatterProof: operational detection and quantification of chromothripsis
Source: BMC Bioinformatics. 2014 Mar 19;15:78. doi: 10.1186/1471-2105-15-78 (PMC3999944; doi:10.1186/1471-2105-15-78)
Supplement: Additional file 2 — MCA calculation matrix. Spreadsheet document used to calculate hallmark weightings. [file 1471-2105-15-78-S2.xls]

## Sheet: Sheet1
Table 1: Hallmark Relative Importance Matrix
Absolute	Genome Localization	Chromosome Localization	CNV	Retention of Heterozygosity	Translocations	Insertions at Breakpoints	TP53 Mutated
Genome Localization	1	0.333333	0.25	3	0.25	3	4
Chromosome Localization	3	1	0.25	4	0.25	4	5
CNV	4	4	1	4	1	3	4
Retention of Heterozygosity	0.333333	0.25	0.25	1	0.25	1	3
Translocations	4	4	1	4	1	3	4
Insertions at Breakpoints	0.333333	0.25	0.333333	1	0.333333	1	2
TP53 Mutated	0.25	0.2	0.25	0.333333	0.25	0.5	1
Column Totals:	12.9167	10.0333	3.33333	17.3333	3.33333	15.5	23
Table 2: Normalized Hallmark Relative Importance Matrix
Normalized	Genome Localization	Chromosome Localization	CNV	Retention of Heterozygosity	Translocations	Insertions at Breakpoints	TP53 Mutated	Average
Genome Localization	0.0774194	0.0332226	0.075	0.173077	0.075	0.193548	0.173913	0.114454
Chromosome Localization	0.232258	0.0996678	0.075	0.230769	0.075	0.258065	0.217391	0.169736
CNV	0.309677	0.398671	0.3	0.230769	0.3	0.193548	0.173913	0.272368
Retention of Heterozygosity	0.0258065	0.0249169	0.075	0.0576923	0.075	0.0645161	0.130435	0.0647667
Translocations	0.309677	0.398671	0.3	0.230769	0.3	0.193548	0.173913	0.272368
Insertions at Breakpoints	0.0258065	0.0249169	0.1	0.0576923	0.1	0.0645161	0.0869565	0.0656983
TP53 Mutated	0.0193548	0.0199336	0.075	0.0192308	0.075	0.0322581	0.0434783	0.0406079
