# Supplementary material for: ShatterProof: operational detection and quantification of chromothripsis
Source: BMC Bioinformatics. 2014 Mar 19;15:78. doi: 10.1186/1471-2105-15-78 (PMC3999944; doi:10.1186/1471-2105-15-78)
Supplement: Additional file 4 — FREEC configuration file. Configuration file that was used to run Control-FREEC. [file 1471-2105-15-78-S4.txt]

[general]
chrLenFile = /oicr/local/analysis/sw/FREEC/hg19_freec.len
window = 3000
step = 1000
ploidy = 2 
breakPointThreshold = -.002
intercept=1
minMappabilityPerWindow = 0.85
outputDir = /u/sgovind/freec/ega/SNU_C1
sex=XY
breakPointType=4
gemMappabilityFile = /oicr/local/analysis/sw/FREEC/out76_hg19.gem
chrFiles = /oicr/local/analysis/sw/FREEC/hg19/

[sample]
mateFile = /u/sgovind/scratch/EGA/samples/SNU_C1/SNU_C1.bam
inputFormat = BAM 
mateOrientation = FR
